# Supplementary material for: New Coordination Polymers of Selected Lanthanides with 1,2-Phenylenediacetate Linker: Structures, Thermal and Luminescence Properties
Source: Materials (Basel). 2021 Aug 27;14(17):4871. doi: 10.3390/ma14174871 (PMC8432708; doi:10.3390/ma14174871)
Supplement: Supplementary file 1 [file materials-14-04871-s001.zip]

Archive with 1 entries (1 files):
- materials-1345840-supplementary.pdf
